# Supplementary material for: RNAi of HvMMP2 Affects Larval-Pupal Transition and Adult Eclosion in the Henosepilachna vigintioctopunctata
Source: Insects. 2026 May 13;17(5):494. doi: 10.3390/insects17050494 (PMC13206845; doi:10.3390/insects17050494)
Supplement: Supplementary file 1 [file insects-17-00494-s001.zip]

Archive with 1 entries (1 files):
- insects-4262807-supplementary.pdf
